# Supplementary material for: Synthesis, Characterization and DNA-Binding Affinity of a New Zinc(II) Bis(5-methoxy-indol-3-yl)propane-1,3-dione Complex
Source: Pharmaceuticals (Basel). 2021 Aug 3;14(8):760. doi: 10.3390/ph14080760 (PMC8398859; doi:10.3390/ph14080760)
Supplement: Supplementary file 1 [file pharmaceuticals-14-00760-s001.zip]

Archive with 1 entries (1 files):
- pharmaceuticals-1309675-supplementary.pdf
